# Supplementary material for: Bacterial Meningoencephalitis in Newborns
Source: Biomedicines. 2024 Oct 30;12(11):2490. doi: 10.3390/biomedicines12112490 (PMC11591924; doi:10.3390/biomedicines12112490)
Supplement: Supplementary file 1 [file biomedicines-12-02490-s001.zip]

Archive with 1 entries (1 files):
- biomedicines-3254363-supplementary.pdf
